# Supplementary material for: Microstructural changes along the cingulum in young adolescents with psychotic experiences: An along‐tract analysis
Source: Eur J Neurosci. 2022 Sep 12;56(7):5116–31. doi: 10.1111/ejn.15806 (PMC9825926; doi:10.1111/ejn.15806)
Supplement: Supplementary file 1 — Table S1. Supporting Information [file EJN-56-5116-s001.xlsx]

## Sheet: Sheet1
Supplementary Table showing differences between PE and control groups using Analysis of Covariance, correcting for age, sex and estimated intercranial volumes.
Values in green are significant at p=0.05
Values in red are signigicant at Bonferroni correction for multiple comparisons at p= 0.00013
AD, axial diffusivity; FA, fractional anisotropy; MD, medial diffusivity; RD, radial diffusivity.
	Left Cingulum									Right Cingulum
Section	AD		RD		MD		FA			AD		RD		MD		FA
	p-value	partial eta2	p-value	partial eta2	p-value	partial eta2	p-value	partial eta2		p-value	partial eta2	p-value	partial eta2	p-value	partial eta2	p-value	partial eta2
Subgenual 1	0.0922337	0.029	0.0635582	0.015	0.0263224	0.105	0.138542	0.002		0.000129037	0.168	1.341e-06	0.613	1.34742e-05	0.347	5.3611e-08	0.485
Subgenual 2	0.0635546	0.022	0.134534	0.028	0.00612836	0.155	0.136498	0		0.0435168	0.087	3.544e-05	0.603	7.63251e-07	0.423	2.48166e-06	0.392
Subgenual 3	0.134426	0.005	0.149753	0	0.0922337	0.008	0.365246	0.003		0.0535677	0.024	1.374e-06	0.549	1.3629e-06	0.408	9.83372e-05	0.289
Subgenual 4	0.273355	0.019	0.163456	0.022	0.0698752	0	0.625973	0.021		0.0635374	0	3.4554e-05	0.504	2.24301e-06	0.395	1.82819e-05	0.196
Subgenual 5	0.453334	0.045	0.242588	0.003	0.0634556	0.037	0.324222	0.024		0.0613246	0.004	3.96811e-07	0.439	1.20871e-05	0.35	0.000128247	0.125
Subgenual 6	0.588112	0.035	0.468753	0.002	0.132245	0.027	0.0832146	0.02		0.06755	0.024	1.08907e-05	0.352	6.51847e-05	0.301	0.0458514	0.086
Subgenual 7	0.453773	0.016	0.243994	0.006	0.168445	0.004	0.342276	0.017		0.0843246	0.039	4.58326e-05	0.241	6.45159e-05	0.23	0.0977447	0.013
Subgenual 8	0.122344	0.035	0.348856	0	0.136649	0.027	0.426752	0.014		0.064885	0.08	0.0263922	0.105	0.000124112	0.187	0.0935513	0.005
Subgenual 9	0.188553	0.034	0.137754	0.001	0.327555	0.03	0.167532	0.008		3.36076e-05	0.176	0.0637111	0.006	7.1797e-05	0.15	0.0313067	0.099
Subgenual 10	0.165322	0.041	0.146895	0.001	0.432988	0.016	0.234866	0.013		2.31595e-05	0.188	0.0642774	0	0.000111345	0.12	0.000114614	0.125
Subgenual 11	0.138855	0.033	0.164237	0.003	0.316887	0.008	0.164253	0.018		0.000120016	0.132	0.0577773	0.004	0.0312345	0.099	0.0822132	0.066
Subgenual 12	0.143555	0.032	0.234658	0.006	0.124557	0.006	0.0935542	0.02		0.0675543	0.052	0.0937211	0	0.173227	0.025	0.0934277	0.035
Subgenual 13	0.634555	0.03	0.438524	0.037	0.138145	0.003	0.0875243	0.037		0.0862458	0.014	0.142322	0.007	0.212774	0	0.126554	0.023
Subgenual 14	0.752213	0.008	0.243554	0.036	0.346522	0.015	0.0937211	0.017		0.0613571	0.005	0.167232	0.001	0.229244	0	0.134622	0.003
Subgenual 15	0.321544	0	0.432746	0.039	0.122244	0.034	0.163445	0.01		0.0649988	0.007	0.137744	0.001	0.272114	0.001	0.0657112	0.01
Subgenual 16	0.364523	0	0.0932247	0.026	0.322233	0.022	0.165486	0.007		0.0572223	0.059	0.0597324	0.054	0.0943224	0.001	0.000204022	0.114
Subgenual 17	0.365335	0.002	0.135721	0.001	0.0455123	0.001	0.325554	0.001		0.000128318	0.171	0.0672237	0.07	0.0813742	0.016	5.74236e-05	0.234
Subgenual 18	0.136653	0.003	0.342711	0	0.153888	0.001	0.137556	0.001		0.000122707	0.161	0.0376442	0.037	0.0697111	0.037	0.000115018	0.211
Subgenual 19	0.435689	0.007	0.532774	0.003	0.432445	0.019	0.0635422	0		0.000110387	0.205	0.0972471	0.056	0.195746	0.045	6.90111e-05	0.299
Subgenual 20	0.232554	0.002	0.521113	0.011	0.432278	0.027	0.0834555	0.002		4.2857e-05	0.243	0.167231	0.073	0.194555	0.034	1.20545e-05	0.35
Subgenual 21	0.138883	0	0.271184	0.013	0.422225	0.01	0.634464	0.009		4.68666e-05	0.24	0.0721344	0.024	0.0844404	0.062	5.95578e-05	0.233
Subgenual 22	0.165338	0.002	0.157442	0.014	0.136544	0.005	0.666452	0.02		0.000126375	0.177	0.137231	0.005	0.0922337	0.059	3.55088e-05	0.174
Subgenual 23	0.186554	0.002	0.164322	0.027	0.135297	0.011	0.662124	0.032		0.00010828	0.146	0.0932574	0.014	0.0264385	0.105	7.2894e-05	0.11
Subgenual 24	0.19534	0.016	0.0613189	0.055	0.0532252	0.01	0.0613189	0.076		0.0646572	0.049	0.0972111	0.082	0.000110716	0.136	0.0123442	0.002
Subgenual 25	0.063654	0.067	0.0589787	0.077	0.0922337	0.002	0.0143835	0.126		0.067111	0.002	0.000122	0.19	0.000110382	0.124	0.0980001	0.031
Subgenual 26	0.0655432	0.054	0.0835684	0.065	0.0922337	0.002	0.0294593	0.101		0.0832444	0.024	1.81642e-05	0.338	0.000102423	0.215	0.000119776	0.132
Subgenual 27	0.0566654	0.056	0.0922337	0.048	0.0922337	0	0.0339238	0.096		0.051791	0.081	8.71033e-05	0.292	0.000125885	0.157	0.0001268	0.183
Subgenual 28	0.0966534	0.009	0.096242	0.006	0.0922337	0	0.0534451	0.02		0.000129243	0.18	7.44396e-07	0.423	0.000121661	0.19	3.42551e-05	0.32
Subgenual 29	0.0865534	0	0.0870224	0.004	0.0922337	0.002	0.0598755	0.007		5.83589e-05	0.233	5.40762e-07	0.431	8.52816e-05	0.221	1.89725e-05	0.337
Body 1	0.0645532	0.039	0.0922337	0.014	0.000125174	0.103	0.155452	0.002		4.71296e-05	0.139	0.0585351	0.0585351	0.0634534	0.013	0.000115665	0.129
Body 2	0.0602659	0.076	0.00223372	0.001	0.066355	0.054	0.0422337	0.027		0.0624655	0.004	0.063473	0.19	0.0862474	0.019	0.0534675	0.106
Body 3	0.0732242	0.029	0.0922337	0	0.132455	0.028	0.352455	0.001		0.692444	0	0.067964	0.378	0.0964234	0.008	0.0539746	0.004
Body 4	0.0534564	0.006	0.0540534	0.108	0.235456	0.053	0.0522833	0.098		0.0348639	0.095	0.0118704	0.00118704	0.0632471	0.043	4.4861e-05	0.166
Body 5	0.00609854	0.086	5.95776e-05	0.233	0.065547	0.031	8.65545e-05	0.246		0.000117228	0.168	0.0391393	0.00391393	0.0973445	0.022	0.000129777	0.249
Retrosplenial 1	1.17896e-05	0.35	9.8e-06	0.692	9.61849e-08	0.472	3.31e-05	0.67		0.0862244	0.007	0.0489998	0.083	0.0832455	0.045	0.0822334	0.056
Retrosplenial 2	3.28192e-05	0.231	6.5e-06	0.678	3.5e-06	0.505	4.62e-05	0.575		0.103254	0.001	0.0852926	0.064	0.0553486	0.079	0.0675822	0.027
Retrosplenial 3	5.0869e-05	0.174	4.5e-06	0.601	5.55e-05	0.45	6.78e-05	0.497		0.126245	0.012	0.0832332	0.012	0.0653819	0.073	0.0853224	0.001
Retrosplenial 4	0.0532242	0.058	6.4e-06	0.469	6.33e-05	0.472	1.489e-05	0.335		0.134752	0.031	0.0634558	0.007	0.0136196	0.128	0.078556	0
Retrosplenial 5	0.0645564	0.005	6.6e-06	0.219	0.000103198	0.287	0.0262876	0.105		0.136479	0.006	0.0653885	0.013	0.0553415	0.079	0.125555	0.001
Retrosplenial 6	0.0755542	0.007	0.0521615	0.081	0.00245161	0.107	0.060004	0.036		0.193548	0.001	0.132552	0.031	0.0517318	0.082	0.324555	0.009
Retrosplenial 7	0.0654422	0	0.0655532	0.049	0.000120964	0.128	0.0535542	0.006		0.243222	0.007	0.234339	0.038	0.0122023	0.132	0.432576	0.006
Retrosplenial 8	0.0522245	0.028	0.0644788	0.003	0.0359046	0.094	0.0934426	0.01		0.200004	0.004	0.0934635	0.007	0.0532237	0.037	0.365583	0.001
Retrosplenial 9	0.0253591	0.106	0.0745987	0.013	0.0548215	0.08	0.0767883	0.068		0.0943227	0.001	0.0834562	0	0.0975225	0.001	0.432585	0
Retrosplenial 10	8.24116e-05	0.158	0.0635451	0.063	0.0963554	0.03	8.02438e-05	0.146		0.0832442	0.001	0.138866	0.019	0.12334	0.014	0.122338	0.013
Retrosplenial 11	0.0526555	0.081	0.0502456	0.015	0.132554	0.047	0.0506653	0.048		0.0976224	0.001	0.0349673	0.095	0.0252104	0.106	0.068522	0.049
Retrosplenial 12	0.0765534	0.004	0.0565244	0.001	0.253656	0.021	0.0536674	0		0.122441	0.007	0.0685853	0.05	0.132285	0.033	0.324443	0.029
Retrosplenial 13	0.0832456	0.012	0.0732657	0.002	0.0956652	0.008	0.0643885	0.005		0.321155	0.001	0.0552324	0.053	0.0705029	0.071	0.0953322	0.023
Retrosplenial 14	0.0685538	0.002	0.132571	0	0.0932255	0.001	0.134488	0.001		0.269435	0.004	0.0179948	0.118	0.0221849	0.111	0.0944444	0.061
Retrosplenial 15	0.0655855	0	0.100003	0.005	0.123558	0.007	0.168379	0.002		0.132745	0.034	0.0150699	0.124	0.0832235	0.049	0.0411959	0.089
Retrosplenial 16	0.0565578	0.003	0.0963542	0.022	0.124666	0.058	0.234455	0.002		0.0538382	0.08	0.0114214	0.134	0.0985322	0.032	0.0157629	0.123
Retrosplenial 17	0.0566533	0.011	0.0866354	0.022	0.0955655	0.07	0.0865532	0		0.0443121	0.087	0.00885741	0.143	0.123885	0.037	0.0107173	0.136
Retrosplenial 18	0.0659866	0.001	0.0648555	0.038	0.088522	0.031	0.066668	0.012		0.0183992	0.117	0.00228365	0.189	0.236995	0.055	0.00264941	0.184
Retrosplenial 19	0.0863252	0.041	9.59951e-05	0.217	0.0515528	0.082	9.2547e-05	0.141		0.013834	0.127	0.00859517	0.144	0.214375	0.018	0.00552452	0.159
Retrosplenial 20	0.0532665	0.073	3.05556e-05	0.179	0.0660793	0.073	8.0404e-05	0.146		0.0795768	0.067	0.177779	0.059	0.345752	0.002	0.0534868	0.08
Retrosplenial 21	0.0623352	0.065	3.55394e-05	0.174	0.0605739	0.076	9.20933e-05	0.141		0.065874	0.01	0.0695423	0.009	0.412855	0	0.12774	0.017
Retrosplenial 22	8.24614e-05	0.157	2.47849e-05	0.329	0.0357599	0.094	4.9464e-05	0.309		0.0987524	0.016	0.0987553	0.013	0.124522	0	0.352244	0.023
Retrosplenial 23	5.90617e-07	0.429	4.55e-05	0.614	4.49571e-05	0.166	4.5e-06	0.641		0.139589	0.016	0.0732244	0.04	0.155855	0.008	0.335883	0.05
Retrosplenial 24	5e-07	0.519	3.54e-05	0.747	2.83742e-06	0.389	3.65e-05	0.733		0.0248967	0.016	0.0732656	0.015	0.655433	0.037	0.116622	0.002
Retrosplenial 25	5.5e-07	0.526	4.98e-06	0.755	2.60994e-07	0.449	3.44e-05	0.766		0.0934459	0.046	0.083358	0.002	0.445229	0.051	0.243522	0.006
Parahippocampal 1	8.0593e-05	0.147	0.0190098	0.116	0.0922337	0.006	3.96066e-05	0.17		0.128853	0.006	0.351344	0.031	0.463234	0.013	0.732665	0.038
Parahippocampal 2	0.0945532	0	0.0922337	0.001	0.0922337	0.002	0.0922337	0		0.157776	0.003	0.346889	0.021	0.623536	0.011	0.623352	0.012
Parahippocampal 3	0.0432249	0.088	0.0355203	0.095	0.0922337	0.007	0.0128586	0.13		0.0555114	0.079	0.072719	0.07	0.0922337	0.009	0.039319	0.091
